# Supplementary material for: Quality Control of Targeted Plasma Lipids in a Large-Scale Cohort Study Using Liquid Chromatography–Tandem Mass Spectrometry
Source: Metabolites. 2023 Apr 13;13(4):558. doi: 10.3390/metabo13040558 (PMC10146188; doi:10.3390/metabo13040558)
Supplement: Supplementary file 1 [file metabolites-13-00558-s001.zip]

Archive with 2 entries (2 files):
- Supplemental table S1_MRM list.xlsx
- Supplemental table S2_Accuracy and precision results at 19 standard calibration concentration points.xlsx
