# Supplementary material for: Quality Control of Targeted Plasma Lipids in a Large-Scale Cohort Study Using Liquid Chromatography–Tandem Mass Spectrometry
Source: Metabolites. 2023 Apr 13;13(4):558. doi: 10.3390/metabo13040558 (PMC10146188; doi:10.3390/metabo13040558)
Supplement: Supplementary file 1 [file metabolites-13-00558-s001.zip › Supplemental table S1_MRM list.xlsx]

## Sheet: Supplemental Table
Supplemental Table S1 Optimized MRM settings of target lipids
No.	Compound	Precursor Ion	Product Ion	Collision Energy	CXP
IS1	Acylcarnitine_d3_18:0	431.4	85	23	14.2
1	Acylcarnitine_11:0	330.3	85	23	14.2
2	Acylcarnitine_12:0	344.3	85	23	14.2
3	Acylcarnitine_12:1	342.3	85	23	14.2
4	Acylcarnitine_13:0	358.3	85	23	14.2
5	Acylcarnitine_13:1	356.3	85	23	14.2
6	Acylcarnitine_14:0	372.3	85	23	14.2
7	Acylcarnitine_14:1	370.3	85	23	14.2
8	Acylcarnitine_15:0	386.3	85	23	14.2
9	Acylcarnitine_15:1	384.3	85	23	14.2
10	Acylcarnitine_16:0	400.3	85	23	14.2
11	Acylcarnitine_16:1	398.3	85	23	14.2
12	Acylcarnitine_17:0	414.4	85	23	14.2
13	Acylcarnitine_17:1	412.3	85	23	14.2
14	Acylcarnitine_18:0	428.4	85	23	14.2
15	Acylcarnitine_18:1	426.4	85	23	14.2
16	Acylcarnitine_18:2	424.3	85	23	14.2
17	Acylcarnitine_18:3	422.3	85	23	14.2
18	Acylcarnitine_19:0	442.4	85	23	14.2
19	Acylcarnitine_19:1	440.4	85	23	14.2
20	Acylcarnitine_20:0	456.4	85	23	14.2
21	Acylcarnitine_20:1	454.4	85	23	14.2
22	Acylcarnitine_20:2	452.4	85	23	14.2
23	Acylcarnitine_20:3	450.4	85	23	14.2
24	Acylcarnitine_20:4	448.3	85	23	14.2
25	Acylcarnitine_20:5	446.3	85	23	14.2
26	Acylcarnitine_22:0	484.4	85	23	14.2
27	Acylcarnitine_22:1	482.4	85	23	14.2
28	Acylcarnitine_22:2	480.4	85	23	14.2
29	Acylcarnitine_22:3	478.4	85	23	14.2
30	Acylcarnitine_22:4	476.4	85	23	14.2
31	Acylcarnitine_22:5	474.4	85	23	14.2
32	Acylcarnitine_22:6	472.3	85	23	14.2
33	Acylcarnitine_24:0	512.5	85	23	14.2
34	Acylcarnitine_24:1	510.5	85	23	14.2
IS2	Ceramide1P_d18:1_12:0	562.4	264.3	39	16.2
35	Ceramide1P_d18:1_16:0	618.5	264.3	39	16.2
36	Ceramide1P_d18:1_18:0	646.5	264.3	39	16.2
IS3	Cholic_Acid_d5	431.3	360.3	26.2	15
37	Cholic Acid	426.3	355.3	26.2	15
38	Cortisol	363.2	327.2	25.9	15.4
39	Cortisone	361.2	163.1	31	16.2
40	Deoxycholic Acid_Chenodeoxycholic Acid	410.3	357.2	17.6	13.7
41	Desmosterol	402.3	367.3	9.7	17.6
42	Lithocholic Acid	421.3	375.2	-19.9	-16.5
43	Progesterone	315.1	97	25.4	11.9
44	Testosterone	289.2	109	27	5.3
IS4	FA_d3_18:0	286.2	286.2	-20	-10
45	FA_10:0	171.1	171.1	-20	-10
46	FA_11:1	183.1	183.1	-20	-10
47	FA_12:0	199.2	199.2	-20	-10
48	FA_12:1	197.2	197.2	-20	-10
49	FA_13:0	213.2	213.2	-20	-10
50	FA_13:1	211.2	211.2	-20	-10
51	FA_14:0	227.2	227.2	-20	-10
52	FA_14:1	225.2	225.2	-20	-10
53	FA_15:0	241.2	241.2	-20	-10
54	FA_15:1	239.2	239.2	-20	-10
55	FA_16:0	255.2	255.2	-20	-10
56	FA_16:1	253.2	253.2	-20	-10
57	FA_16:2	251.2	251.2	-20	-10
58	FA_17:0	269.2	269.2	-20	-10
59	FA_17:1	267.2	267.2	-20	-10
60	FA_18:0	283.2	283.2	-20	-10
61	FA_18:1	281.2	281.2	-20	-10
62	FA_18:2	279.2	279.2	-20	-10
63	FA_18:3	277.2	277.2	-20	-10
64	FA_19:0	297.3	297.3	-20	-10
65	FA_19:1	295.3	295.3	-20	-10
66	FA_19:2	293.2	293.2	-20	-10
67	FA_20:0	311.3	311.3	-20	-10
68	FA_20:1	309.3	309.3	-20	-10
69	FA_20:2	307.3	307.3	-20	-10
70	FA_20:3	305.2	305.2	-20	-10
71	FA_20:4	303.2	303.2	-20	-10
72	FA_20:5	301.2	301.2	-20	-10
73	FA_21:0	325.3	325.3	-20	-10
74	FA_21:1	323.3	323.3	-20	-10
75	FA_22:0	339.3	339.3	-20	-10
76	FA_22:1	337.3	337.3	-20	-10
77	FA_22:2	335.3	335.3	-20	-10
78	FA_22:3	333.3	333.3	-20	-10
79	FA_22:4	331.3	331.3	-20	-10
80	FA_22:5	329.2	329.2	-20	-10
81	FA_22:6	327.2	327.2	-20	-10
82	FA_24:0	367.4	367.4	-20	-10
83	FA_24:1	365.3	365.3	-20	-10
IS5	Glucosylceramide_d18:1_12:0	644.5	264.3	41	13.8
84	Glucosylceramide_d18:1_14:0	672.5	264.3	41	13.8
85	Glucosylceramide_d18:1_16:0	700.6	264.3	41	13.8
86	Glucosylceramide_d18:1_16:1	698.6	264.3	41	13.8
87	Glucosylceramide_d18:1_18:0	728.6	264.3	41	13.8
88	Glucosylceramide_d18:1_18:1	726.6	264.3	41	13.8
89	Glucosylceramide_d18:1_20:0	756.6	264.3	41	13.8
90	Glucosylceramide_d18:1_22:0	784.7	264.3	41	13.8
91	Glucosylceramide_d18:1_22:1	782.7	264.3	41	13.8
92	Glucosylceramide_d18:1_22:2	780.6	264.3	41	13.8
93	Glucosylceramide_d18:1_24:0	812.7	264.3	41	13.8
94	Glucosylceramide_d18:1_24:1	810.7	264.3	41	13.8
95	Glucosylceramide_d18:1_24:2	808.7	264.3	41	13.8
96	GM3_d18:1_16:0	1151.7	290.1	-58	-18.4
IS6	Lactosylceramide_d18:1_12:0	806.6	264.3	51	14.6
97	Lactosylceramide_d18:1_14:0	834.6	264.3	51	14.6
98	Lactosylceramide_d18:1_16:0	862.6	264.3	51	14.6
99	Lactosylceramide_d18:1_16:1	860.6	264.3	51	14.6
100	Lactosylceramide_d18:1_18:0	890.7	264.3	51	14.6
101	Lactosylceramide_d18:1_18:1	888.6	264.3	51	14.6
102	Lactosylceramide_d18:1_20:0	918.7	264.3	51	14.6
103	Lactosylceramide_d18:1_20:1	916.7	264.3	51	14.6
104	Lactosylceramide_d18:1_22:0	946.7	264.3	51	14.6
105	Lactosylceramide_d18:1_22:1	944.7	264.3	51	14.6
106	Lactosylceramide_d18:1_22:2	942.7	264.3	51	14.6
107	Lactosylceramide_d18:1_24:0	974.8	264.3	51	14.6
108	Lactosylceramide_d18:1_24:1	972.7	264.3	51	14.6
109	Lactosylceramide_d18:1_24:2	970.7	264.3	51	14.6
IS7	LPC_d3_16:0	543.3	483.3	-21	-15
110	LPA_16:0	409.2	153	-27	-10
111	LPA_16:1	407.2	153	-27	-10
112	LPA_18:0	437.3	153	-27	-10
113	LPA_18:1	435.3	153	-27	-10
114	LPA_18:2	433.2	153	-27	-10
115	LPA_18:3	431.2	153	-27	-10
116	LPA_20:3	459.3	153	-27	-10
117	LPA_20:4	457.2	153	-27	-10
118	LPA_20:5	455.2	153	-27	-10
119	LPA_22:5	483.3	153	-27	-10
120	LPA_22:6	481.2	153	-27	-10
121	LPC_12:0	484.3	424.3	-21	-15
122	LPC_14:0	512.3	452.3	-21	-15
123	LPC_15:0	526.3	466.3	-21	-15
124	LPC_16:0	540.3	480.3	-21	-15
125	LPC_16:1	538.3	478.3	-21	-15
126	LPC_17:0	554.3	494.3	-21	-15
127	LPC_18:0	568.4	508.4	-21	-15
128	LPC_18:1	566.3	506.3	-21	-15
129	LPC_18:2	564.3	504.3	-21	-15
130	LPC_18:3	562.3	502.3	-21	-15
131	LPC_19:0	582.4	522.4	-21	-15
132	LPC_20:0	596.4	536.4	-21	-15
133	LPC_20:1	594.4	534.4	-21	-15
134	LPC_20:2	592.4	532.4	-21	-15
135	LPC_20:3	590.3	530.3	-21	-15
136	LPC_20:4	588.3	528.3	-21	-15
137	LPC_20:5	586.3	526.3	-21	-15
138	LPC_22:0	624.4	564.4	-21	-15
139	LPC_22:1	622.4	562.4	-21	-15
140	LPC_22:2	620.4	560.4	-21	-15
141	LPC_22:4	616.4	556.4	-21	-15
142	LPC_22:5	614.3	554.3	-21	-15
143	LPC_22:6	612.3	552.3	-21	-15
144	LPC_24:0	652.5	592.5	-21	-15
145	LPC_24:1	650.4	590.4	-21	-15
146	LPE_16:0	452.3	196.3	-32	-15
147	LPE_16:1	450.3	196.3	-32	-15
148	LPE_18:0	480.3	196.3	-32	-15
149	LPE_18:1	478.3	196.3	-32	-15
150	LPE_18:2	476.3	196.3	-32	-15
151	LPE_18:3	474.3	196.3	-32	-15
152	LPE_19:0	494.3	196.3	-32	-15
153	LPE_20:1	506.3	196.3	-32	-15
154	LPE_20:2	504.3	196.3	-32	-15
155	LPE_20:3	502.3	196.3	-32	-15
156	LPE_20:4	500.3	196.3	-32	-15
157	LPE_20:5	498.3	196.3	-32	-15
158	LPE_22:4	528.3	196.3	-32	-15
159	LPE_22:5	526.3	196.3	-32	-15
160	LPE_22:6	524.3	196.3	-32	-15
IS9	LysoPAF_18:0_d4	514.4	104	55	13.1
161	LysoPAF_16:0	482.4	104	55	13.1
162	LysoPAF_18:0	510.4	104	55	13.1
IS8	PAF_18:0_d4	556.4	184	65	16
163	PAF_18:0	552.4	184	65	16
IS10	Sphinganine_d17:0	288.3	270.3	19	10.2
164	Sphinganine_d18:0	302.3	284.3	19	10.2
165	Sphinganine_d22:0	358.4	340.4	19	10.2
166	Sphinganine_d24:0	386.4	368.4	19	10.2
IS11	Sphinganine1P_d17:0	368.3	270.3	17	11.6
167	Sphinganine1P_d18:0	382.3	284.3	17	11.6
IS12	Sphingosine_d17:1	286.3	268.3	13	10.4
168	Sphingosine_d18:1	300.3	282.3	13	10.4
169	Sphingosine_d20:1	328.3	310.3	13	10.4
IS13	Sphingosine1P_d17:1	352.2	236.2	9	12
170	Sphingosine1P_d16:1	366.2	250.3	9	12
171	Sphingosine1P_d18:1	380.3	264.3	9	12
