# Supplementary material for: Quality Control of Targeted Plasma Lipids in a Large-Scale Cohort Study Using Liquid Chromatography–Tandem Mass Spectrometry
Source: Metabolites. 2023 Apr 13;13(4):558. doi: 10.3390/metabo13040558 (PMC10146188; doi:10.3390/metabo13040558)
Supplement: Supplementary file 1 [file metabolites-13-00558-s001.zip › Supplemental table S2_Accuracy and precision results at 19 standard calibration concentration points.xlsx]

## Sheet: まとめ (2)
Supplemental Table S2 Accuracy and precision results at 19 standard calibration concentration points
Component Name	Precision (n=5)																			Accuracy (n=5)
	CC1	CC1-2	CC1-5	CC2	CC2-2	CC2-5	CC3	CC3-2	CC3-5	CC4	CC4-2	CC4-5	CC5	CC5-2	CC5-5	CC6	CC6-2	CC6-5	CC7	CC1	CC1-2	CC1-5	CC2	CC2-2	CC2-5	CC3	CC3-2	CC3-5	CC4	CC4-2	CC4-5	CC5	CC5-2	CC5-5	CC6	CC6-2	CC6-5	CC7
Acylcarnitine 18:0-d3	0.349661	0.521856	0.192109	0.298619	0.458096	0.221175	0.128494	0.114626	0.0693206	0.0569245	0.0931871	0.0405003	0.0249792	0.04094	0.0279921	0.0136889	0.0138532	0.0115579	0.0237285	25.1635	13.4728	4.88	1.93126	1.18429	1.01171	0.982118	1.03057	0.934631	0.956244	0.956278	0.928783	0.988004	1.03695	1.06245	1.11774	0.994645	0.718479	0.425138
Ceramide 1P d18:1-12:0				0.202031		0.326357	0.182705	0.302849	0.312194	0.181727	0.0766519	0.110069	0.0386162	0.0526372	0.0421541	0.0347586	0.0161452	0.037184	0.0333448	164.129			14.8237	9.45591	2.76034	2.11649	0.965939	1.10119	0.99023	0.987007	0.961516	0.92805	0.973161	0.97608	1.05029	1.01722	1.02099	1.02836
Cholic acid-d5					0.0608267	0.25231	0.185609	0.140248	0.0862812	0.0902882	0.0799236	0.0441412	0.0414265	0.028437	0.0373539	0.0307006	0.0564645	0.0312785	0.0313544	8.26358			2.32751	1.25737	1.00565	0.983272	1.08081	0.912648	0.941095	0.97682	1.04997	1.00359	0.954852	0.994525	1.08027	1.0222	0.756719	0.471036
FA 18:0-d3	0.459179	0.614365	0.735469	0.463725	0.376346	0.49726	0.342233	0.30764	0.039697	0.0856802	0.0894802	0.0478057	0.0420191	0.0448605	0.0458781	0.0467889	0.0229671	0.0185474	0.0178429	1.17865	-30.4351	-6.70493	0.255168	-0.656125	0.414296	0.977589	1.0105	1.00235	0.974381	0.951091	0.963446	0.96719	1.01106	1.09929	1.08323	0.937684	0.677161	0.449812
Glucosylceramide d18:1-12:0					0.150024	0.2019	0.269733	0.355809	0.243793	0.166673	0.0961716	0.0522273	0.0635865	0.0543204	0.0885537	0.0558395	0.0604861	0.037313	0.0450425				13.1822	7.02451	2.88019	1.72607	1.32026	1.04288	0.952674	0.971155	0.921584	0.948001	0.903468	1.09586	0.944822	0.986427	1.13667	1.0963
Lactosylceramide d18:1-12:0								0.328262	0.714236	0.392152	0.135878	0.164847	0.0505416	0.052324	0.0408932	0.0715005	0.0553519	0.0546793	0.021876							5.38128	2.47498	1.45239	1.14534	1.06061	0.892036	0.934576	0.928004	1.0121	1.06818	1.10462	1.35962	1.47551
LPC 16:0-d3					0.155073			0.178597	0.216995	0.291776	0.0909099	0.0591271	0.0418385	0.0389834	0.0329189	0.0239322	0.0212078	0.0261694	0.0170476					6.83702			0.912699	0.998175	0.975634	1.05438	0.976531	1.00777	1.06337	1.05317	1.04061	1.02302	0.940498	0.866786
PAF 18:0-d4					0.354136	0.20608	0.238857	0.168625	0.23453	0.121617	0.124826	0.0640249	0.0562241	0.0418941	0.0485943	0.0319627	0.0411172	0.0461627	0.0250796	37.7547				2.31365	1.00453	0.97592	1.02948	1.02257	1.05223	0.969017	1.01199	1.04534	1.05251	1.06883	1.03844	1.00725	0.926162	0.800026
LysoPAF 18:0-d4							0.388405	0.332438	0.199465	0.257276	0.132561	0.0838151	0.0643965	0.106784	0.0722388	0.029751	0.0687062	0.0501715	0.0392132	122.892	55.9572				2.28253	1.59445	0.967519	0.973657	1.02694	1.04739	0.975673	1.05512	1.0006	1.06756	1.02991	1.01685	0.95111	0.855372
Sphinganine d17:0	0.663178	0.569116	1.00344	0.593061	0.691137	0.384968	0.804156	0.371167	0.368496	0.261617	0.205945	0.189707	0.101654	0.0702601	0.0478256	0.102125	0.0385879	0.0520206	0.0476466	85.6746	55.2356	21.6806	23.5765	6.33783	-0.251911	0.502881	0.723489	0.87828	0.993325	1.02964	0.940546	0.994459	1.03348	1.10713	1.06191	1.01654	0.952093	0.871073
Sphinganine1P d17:0	0.354725	0.477264	0.690152	0.245245	0.249317	0.282323		0.642755	0.235627	0.382059	0.121472	0.12765	0.0582661	0.0286552	0.0777583	0.0300723	0.0350054	0.0243848	0.0310182	500.696	292.152	79.9379	33.1944	17.6966	7.56004		2.01047	1.12868	0.807558	0.944491	0.874986	0.899878	0.940135	0.972738	1.04875	1.08786	1.11459	1.18028
Sphingosine d17:1	0.574636	0.4039	0.644224	0.49832	0.758918	0.279425	0.335767	0.269381	0.119791	0.165358	0.124638	0.0541714	0.0911522	0.0858635	0.120143	0.0615798	0.0442101	0.0212728	0.0253784	6.53698	-1.82888	10.1483	7.90851	5.28227	1.87268	1.27541	1.46316	0.939249	1.10977	1.03184	0.959257	1.0523	0.951133	1.06645	1.01063	1.01682	0.862522	0.708966
Sphingosine 1P d17:1											0.387431	0.311375	0.34408	0.141258	0.0506026	0.0589353	0.0436197	0.0556532	0.0226597						43.2899			4.30011	1.87105	1.58192	1.09487	0.846002	0.952867	0.927136	0.994329	1.0192	1.04449	1.12093
	Concentration (μM)
	CC1	CC1-2	CC1-5	CC2	CC2-2	CC2-5	CC3	CC3-2	CC3-5	CC4	CC4-2	CC4-5	CC5	CC5-2	CC5-5	CC6	CC6-2	CC6-5	CC7
Acylcarnitine 18:0-d3	1e-05	2e-05	5e-05	0.0001	0.0002	0.0005	0.001	0.002	0.005	0.01	0.02	0.05	0.1	0.2	0.5	1	2	5	10
Ceramide 1P d18:1-12:0	5e-06	1e-05	2.5e-05	5e-05	0.0001	0.00025	0.0005	0.001	0.0025	0.005	0.01	0.025	0.05	0.1	0.25	0.5	1	2.5	5
Cholic acid-d5	5e-05	0.0001	0.00025	0.0005	0.001	0.0025	0.005	0.01	0.025	0.05	0.1	0.25	0.5	1	2.5	5	10	25	50
FA 18:0-d3	0.0001	0.0002	0.0005	0.001	0.002	0.005	0.01	0.02	0.05	0.1	0.2	0.5	1	2	5	10	20	50	100
Glucosylceramide d18:1-12:0	5e-06	1e-05	2.5e-05	5e-05	0.0001	0.00025	0.0005	0.001	0.0025	0.005	0.01	0.025	0.05	0.1	0.25	0.5	1	2.5	5
Lactosylceramide d18:1-12:0	5e-06	1e-05	2.5e-05	5e-05	0.0001	0.00025	0.0005	0.001	0.0025	0.005	0.01	0.025	0.05	0.1	0.25	0.5	1	2.5	5
LPC 16:0-d3	5e-06	1e-05	2.5e-05	5e-05	0.0001	0.00025	0.0005	0.001	0.0025	0.005	0.01	0.025	0.05	0.1	0.25	0.5	1	2.5	5
PAF 18:0-d4	5e-06	1e-05	2.5e-05	5e-05	0.0001	0.00025	0.0005	0.001	0.0025	0.005	0.01	0.025	0.05	0.1	0.25	0.5	1	2.5	5
LysoPAF 18:0-d4	5e-06	1e-05	2.5e-05	5e-05	0.0001	0.00025	0.0005	0.001	0.0025	0.005	0.01	0.025	0.05	0.1	0.25	0.5	1	2.5	5
Sphinganine d17:0	5e-06	1e-05	2.5e-05	5e-05	0.0001	0.00025	0.0005	0.001	0.0025	0.005	0.01	0.025	0.05	0.1	0.25	0.5	1	2.5	5
Sphinganine1P d17:0	5e-06	1e-05	2.5e-05	5e-05	0.0001	0.00025	0.0005	0.001	0.0025	0.005	0.01	0.025	0.05	0.1	0.25	0.5	1	2.5	5
Sphingosine d17:1	5e-06	1e-05	2.5e-05	5e-05	0.0001	0.00025	0.0005	0.001	0.0025	0.005	0.01	0.025	0.05	0.1	0.25	0.5	1	2.5	5
Sphingosine 1P d17:1	5e-06	1e-05	2.5e-05	5e-05	0.0001	0.00025	0.0005	0.001	0.0025	0.005	0.01	0.025	0.05	0.1	0.25	0.5	1	2.5	5
